# Supplementary material for: Identification of cyst nematode B-type CLE peptides and modulation of the vascular stem cell pathway for feeding cell formation
Source: PLoS Pathog. 2017 Feb 3;13(2):e1006142. doi: 10.1371/journal.ppat.1006142 (PMC5319780; doi:10.1371/journal.ppat.1006142)
Supplement: S1 Table — (XLS) [file ppat.1006142.s007.xls]

## Sheet: Sheet1
Supplemental Table 1: Primers used for qRT-PCR.
qAtUBC21-F	CTGCGACTCAGGGAATCTTCTAA
qAtUBC21-R	TTGTGCCATTGAATTGAACCC
qWOX4-F	ACTTCATTAGACCCGATCAAACCG
qWOX4-R	TCCAATTGATGAGGAGGGTCTCG
qCLE41-F	TGCTCCCTTCAAGAGGGTTCTC
qCLE41-R	GTGTGCTAGCCTTTGGACGTAG
